# Supplementary material for: Clonostachys rosea ‘omics profiling: identification of putative metabolite-gene associations mediating its in vitro antagonism against Fusarium graminearum
Source: BMC Genomics. 2023 Jun 26;24:352. doi: 10.1186/s12864-023-09463-6 (PMC10291803; doi:10.1186/s12864-023-09463-6)
Supplement: Supplementary file 2 — Additional file 2: table S1. Top 50 upregulated genes in C. rosea strain ACM941 relative to 88–710 and their putative function. Genes predicted to play a role in SM and transport are shaded in green. [file 12864_2023_9463_MOESM2_ESM.xlsx]

## Sheet: Table S1 - ACM941_88-710 top50
Table S1. Top 50 upregulated genes in C. rosea strain ACM941 relative to 88-710 and their putative function. Genes predicted to play a role in SM and transport are shaded in green.
Gene ID	Homology	Max group mean	Log₂ fold change	Fold change	P-value	FDR p-value	Bonferroni
scf_092.g104	O-methyltransferase	95.9883	11.9904	4068.73	0	0	0
scf_092.g101	Oxidoreductase	12.4972	11.8119	3595.21	2.54364e-07	2.85887e-06	0.00433691
scf_092.g97	O-methyl transferase	16.3547	10.8984	1908.77	0	0	0
scf_049.g314	ukn	8.77522	10.8698	1871.31	5.47153e-06	4.8437e-05	0.0932896
scf_092.g94	aminotransferase aclI	8.31531	10.8267	1816.16	2.60014e-06	2.44256e-05	0.0443324
scf_077.g264	aminoacid oxidase (fsqB)	4.49727	10.7918	1772.83	4.35882e-06	3.9405e-05	0.0743178
scf_015.g208	ukn	5.0022	10.6351	1590.36	9.54785e-06	8.05098e-05	0.162791
scf_014.g509	unk	3.59676	10.5596	1509.2	5.51899e-06	4.88318e-05	0.0940988
scf_024.g336	ukn	103.086	10.5048	1452.93	0	0	0
scf_020.g441	ukn	5.23957	10.4981	1446.27	4.7269e-06	4.24177e-05	0.0805937
scf_001.g28	end0-1,3-alpha-glucanase	2.27923	10.491	1439.14	7.6955e-06	6.62333e-05	0.131208
scf_022.g330	serine protease C	4.31197	10.4698	1418.14	6.28836e-06	5.5012e-05	0.107217
scf_077.g265	N-methyltransferase (fsqC)	6.22934	10.2539	1221.05	1.13442e-05	9.38472e-05	0.193419
scf_019.g39	ukn	87.6382	10.2107	1185.04	0	0	0
scf_004.g103	ukn	67.1959	10.1894	1167.67	0	0	0
scf_100.g310	Nonribosomal peptide synthetase lcsA; AltName: Full=Leucinostatins biosynthesis cluster protein A	0.186266	10.1676	1150.15	1.15469e-05	9.52927e-05	0.196875
scf_092.g100	O-Methyltransferase	18.7968	10.0163	1035.64	0	0	0
scf_027.g143	probable mainotransferase	7.32416	9.99427	1019.94	0	0	0
scf_027.g72	isoflavone reducase	32.7333	9.94214	983.746	0	0	0
scf_001.g770	2,3-dihydroxybenzoate decarboxylase	2.81302	9.92237	970.358	1.84654e-05	0.00014542	0.314834
scf_026.g469	ukn	16.0707	9.62194	787.94	0	0	0
scf_092.g98	Cytochrome P450 monooxygenase gloP	20.3989	9.62025	787.017	0	0	0
scf_054.g191	Glutamyl endopeptidase	9.18571	9.52793	738.231	3.48466e-12	7.59762e-11	5.94134e-08
scf_092.g99	O-methyltransferase PaMT	6.41268	9.49344	720.793	1.7778e-12	4.00946e-11	3.03115e-08
scf_068.g206	ukn	4165.88	9.4627	705.597	0	0	0
scf_101.g339	Beta-glucosidase B	0.881895	9.45258	700.665	3.53221e-05	0.000259923	0.602243
scf_004.g316	Putative acetolactate synthase large subunit IlvB2	1.31052	9.39402	672.793	4.28374e-05	0.000307527	0.730377
scf_081.g85	ukn	1.41021	9.35123	653.133	4.3798e-05	0.000314159	0.746755
scf_092.g105	ukn	25.163	9.33938	647.787	0	0	0
scf_003.g602	ukn	15.6514	9.2926	627.121	6.62825e-12	1.39349e-10	1.13012e-07
scf_003.g587	ukn	2.50862	9.26938	617.108	6.91313e-05	0.000471475	1
scf_092.g103	O-methyltransferase dpfgI	8.46034	9.24273	605.814	6.66134e-16	2.25349e-14	1.13576e-11
Unmapped_contig_273.g106	ankyrin repeat	6.14376	9.18139	580.597	7.61509e-05	0.000515949	1
scf_059.g214	Chrysogine biosynthesis cluster protein 2 - amidase	0.972644	9.11357	553.933	0.000190103	0.00116886	1
scf_021.g145	ukn	261.245	9.00906	515.227	0	0	0
scf_057.g24	Leucine aminopeptidase A	8.72671	9.00167	512.594	0	0	0
scf_026.g423	Alpha-galactosidase 2	0.744002	8.97487	503.16	9.32781e-05	0.000617868	1
scf_049.g248	ukn	5.63076	8.94822	493.951	9.24762e-11	1.68814e-09	1.57672e-06
scf_047.g50	Mono- and diacylglycerol lipase	1.28246	8.77867	439.181	0.000264389	0.00155335	1
scf_076.g233	ukn	2.84281	8.72943	424.443	0.000158727	0.000995325	1
scf_092.g102	MFS-type transporter calB	13.892	8.68866	412.616	0	0	0
scf_004.g97	indole-3-pyruvate monooxygenase	0.676828	8.68701	412.145	0.000215428	0.0012979	1
scf_007.g120	ukn	27.5472	8.68161	410.607	0	0	0
scf_022.g516	Peroxisomal 2,4-dienoyl-CoA reductase	1.66758	8.66906	407.048	0.000214541	0.00129461	1
scf_044.g122	alpha-L-arabinofuranosidase B	7.30291	8.66335	405.442	6.43929e-15	1.92277e-13	1.0979e-10
scf_040.g305	Glutamine synthetase	2.06464	8.64039	399.039	0.000167092	0.00104241	1
scf_075.g187	ukn	10.7906	8.59497	386.673	8.34629e-11	1.53842e-09	1.42304e-06
scf_091.g77	Wortmanamides biosynthesis cluster protein A	54.7736	8.50235	362.63	0	0	0
scf_054.g135	Endo-1,3-alpha-glucanase Pc12g07500	0.805371	8.46894	354.329	0.000358963	0.00203333	1
scf_084.g172	ankyrn repeat	1.90413	8.43955	347.183	0.000230767	0.00137958	1
scf_018.g408	Vegetative incompatibility protein HET-E-1	2.19519	8.41639	341.654	0	0	0
