# Supplementary material for: Clonostachys rosea ‘omics profiling: identification of putative metabolite-gene associations mediating its in vitro antagonism against Fusarium graminearum
Source: BMC Genomics. 2023 Jun 26;24:352. doi: 10.1186/s12864-023-09463-6 (PMC10291803; doi:10.1186/s12864-023-09463-6)
Supplement: Supplementary file 3 — Additional file 3: table S2. Selected non-ribosomal peptide synthase (NRPS Tab) and polyketide synthase anchored (PKS Tab) gene clusters upregulated in C. rosea strain ACM941 relative to 88–710. Anchor genes are shaded in green for NRPS and yellow for PKS. [file 12864_2023_9463_MOESM3_ESM.xlsx]

## Sheet: Table S2 - NRPS
Table S2-NRPS. Selected non-ribosomal peptide synthase (NRPS) gene clusters upregulated in C. rosea strain ACM941 relative to 88-710. Anchor genes are shaded in green.
Gene ID	Max group mean	Log‚ÇÇ fold change	Fold change	P-value	FDR p-value	Bonferroni	Homology
scf_095.g183	141.293	6.7195	105.383	0	0	0	Cytochrome P450 monooxygenase verB; AltName: Full=Verticillin biosynthesis cluster protein B
scf_095.g184	17.2228	4.75467	26.996	0	0	0	Transcription factor verZ; AltName: Full=Verticillin biosynthesis cluster protein Z
scf_095.g185	36.1399	2.78685	6.90122	1.375e-10	2.457e-09	2.344e-06	Uknown
scf_095.g186	123.278	2.99737	7.98541	2.22e-16	7.79e-15	3.786e-12	Glutathione S-transferase verG; AltName: Full=Verticillin biosynthesis cluster protein G
scf_095.g187	37.0837	6.1473	70.8798	0	0	0	Nonribosomal peptide synthetase verP; Short=NRPS verP; AltName: Full=Verticillin biosynthesis cluster protein P
scf_095.g188	70.7877	6.48145	89.3535	0	0	0	Cytochrome P450 monooxygenase verC; AltName: Full=Verticillin biosynthesis cluster protein C
scf_095.g189	81.8811	6.48081	89.314	0	0	0	Aminotransferase verI; AltName: Full=Verticillin biosynthesis cluster protein I
scf_095.g190	159.934	6.47814	89.1487	0	0	0	N-methyltransferase verN; AltName: Full=Verticillin biosynthesis cluster protein N
scf_095.g191	26.0026	6.61745	98.1866	0	0	0	O-methyltransferase verK; AltName: Full=Verticillin biosynthesis cluster protein M
scf_095.g192	116.584	6.61599	98.0871	0	0	0	Cytochrome P450 monooxygenase verL; AltName: Full=Verticillin biosynthesis cluster protein L
scf_095.g193	135.314	6.65889	101.048	0	0	0	Full=Thioredoxin reductase verT; AltName: Full=Verticillin biosynthesis cluster protein T
scf_095.g194	91.1788	3.89081	14.8337	1.668e-13	4.269e-12	2.843e-09	ABC-type transmembrane transporter verA; AltName: Full=Verticillin biosynthesis cluster protein A
scf_095.g195	23.2044	3.03841	8.21586	1.268e-11	2.568e-10	2.162e-07	Uknown
scf_095.g196	0.847992	0.831917	1.78005	0.176729	0.318322	1	Cytochrome P450 monooxygenase ATEG_03631; AltName: Full=Azasperpyranone A biosynthesis cluster A protein ATEG_03631
Gene ID	Max group mean	Log‚ÇÇ fold change	Fold change	P-value	FDR p-value	Bonferroni
scf_029.g94	0.447052	1.14096	2.20527	0.0931711	0.200699	1	MFS-type transporter; AltName: Full=Butenolide biosynthesis cluster protein FG08084
scf_029.g95	15.8869	5.01028	32.2288	0	0	0	Repressible alkaline phosphatase; AltName: Full=Fructose-2,6-bisphosphate 6-phosphatase
scf_029.g96	0.109758	3.29317	9.80266	0.00524	0.0204528	1	Probable indole-3-pyruvate monooxygenase YUCCA10
scf_029.g97	0.120938	-1.12755	-2.18488	0.244824	0.399717	1	Uncharacterized oxidoreductase C736.13
scf_029.g98	0.0057	1.67323	3.18929	0.512036	0.653984	1	Uncharacterized transporter PB1C11.03
scf_029.g99	0.0831403	2.85306	7.22532	0.0995853	0.210557	1	yrosinase ustQ; AltName: Full=Ustiloxin B biosynthesis protein Q
scf_029.g100	0.265052	4.68386	25.7029	2.38e-08	3.112e-07	0.0004057	Highly reducing polyketide synthase sdnO
scf_029.g101	0.632416	7.97735	252.013	0.0006203	0.003294	1	Non-canonical non-ribosomal peptide synthetase FUB8; AltName: Full=Fusaric acid biosynthesis protein 8
scf_029.g102	6.23574	6.7858	110.339	0	0	0	Uknown
scf_029.g103	8.26802	7.62702	197.679	0	0	0	Aldehyde reductase Ahr; AltName: Full=Zinc-dependent alcohol dehydrogenase Ahr
scf_029.g104	0.562171	-0.245258	-1.1853	0.705145	0.805319	1
Gene ID	Max group mean	Log‚ÇÇ fold change	Fold change	P-value	FDR p-value	Bonferroni
scf_077.g258	0.693275	3.4943	11.2691	4.672e-07	5.02e-06	0.007966	Uknown
scf_077.g259	2.1208	-0.613251	-1.5297	0.199872	0.348661	1	Uknown
scf_077.g260	4.30382	3.18206	9.07604	2.036e-06	1.96e-05	0.0347147	Phenol 2-monooxygenase fsqG; AltName: Full=Fumipyrrole biosynthesis protein F
scf_077.g261	3.33961	0.105288	1.07571	0.852949	0.911201	1	ABC-type transporter fsqE; AltName: Full=Fumipyrrole biosynthesis protein D;
scf_077.g262	0.950807	3.7993	13.922	1.151e-05	9.503e-05	0.196173	ATP-grasp enzyme fsqD; AltName: Full=Fumipyrrole biosynthesis protein C
scf_077.g263	0.775292	4.02677	16.2997	0.0001339	0.0008542	1	C6 finger transcription factor fsqA; AltName: Full=Fumipyrrole biosynthesis protein R
scf_077.g264	4.49727	10.7918	1772.83	4.359e-06	3.94e-05	0.0743178	Amino acid oxidase fsqB; AltName: Full=Fumipyrrole biosynthesis protein A
scf_077.g265	6.22934	10.2539	1221.05	1.134e-05	9.385e-05	0.193419	N-methyltransferase fsqC; AltName: Full=Fumipyrrole biosynthesis protein B; AltName: Full=Fumisoquins biosynthesis protein C
scf_077.g266	2.06434	7.08303	135.583	0	0	0	Full=Nonribosomal peptide synthetase-like enzyme fsqF; AltName: Full=Fumipyrrole biosynthesis protein E; AltName: Full=Fumisoquins biosynthesis protein F
scf_077.g267	0.846743	1.84077	3.58201	0.004816	0.0190349	1	Short chain dehydrogenase atnD; AltName: Full=Aspercryptin biosynthesis cluster protein D
Gene ID	Max group mean	Log‚ÇÇ fold change	Fold change	P-value	FDR p-value	Bonferroni
scf_070.g297	4.04948	1.23966	2.36142	0.0158759	0.0509283	1
scf_070.g298	1.20657	5.32696	40.1397	0.0002006	0.001221	1
scf_070.g299	3.56828	5.67379	51.0482	2.554e-12	5.654e-11	4.354e-08
scf_070.g300	20.3831	-0.126838	-1.0919	0.724491	0.819927	1
scf_070.g301	0.621397	0.818691	1.7638	0.184896	0.329006	1
scf_070.g302	0.601964	1.25352	2.38423	0.0150333	0.0485542	1
scf_070.g303	0.106867	2.09302	4.2664	0.009958	0.034843	1
scf_070.g304	1.58488	4.67016	25.46	7.434e-13	1.773e-11	1.268e-08
scf_070.g305	63.165	5.05799	33.3124	0	0	0
scf_070.g306	21.5345	2.49545	5.63904	1.365e-07	1.612e-06	0.002328
scf_070.g307	204.966	4.53294	23.15	0	0	0
scf_070.g308	130.6	4.74816	26.8743	0	0	0
scf_070.g309	5.26273	-3.54968	-11.7101	3.411e-06	3.138e-05	0.0581499
scf_070.g310	0.0538169	-2.8649	-7.28483	0.28547	0.445091	1
scf_070.g311	2.07798	-1.0811	-2.11565	0.0361792	0.0980509	1
scf_070.g312	170.05	-0.997964	-1.99718	0.002501	0.0109674	1
scf_070.g313	8.3621	1.53303	2.89393	0.0002129	0.001286	1
scf_070.g314	33.6017	-0.0418859	-1.02946	0.919183	0.952826	1
scf_070.g315	0.100705	-3.36364	-10.2934	0.211177	0.361424	1
scf_070.g316	0.405718	-1.29595	-2.45539	0.0483489	0.122416	1
scf_070.g317	1.31731	5.84139	57.3369	0	0	0	NRPS/Not a good upregulated gene cluster/
scf_070.g318	0.768874	2.39993	5.27779	0.001572	0.007345	1
scf_070.g319	44.7133	0.649391	1.56851	0.067155	0.156698	1
scf_071.g320	41.342	1.30411	2.46931	0.002174	0.009724	1
scf_071.g321	68.6137	-0.353756	-1.27788	0.336888	0.496237	1
scf_071.g322	769.749	1.61338	3.05967	0.001237	0.005958	1
scf_071.g323	49.9351	-0.004368	-1.00303	0.990184	0.993754	1
Gene ID	Max group mean	Log‚ÇÇ fold change	Fold change	P-value	FDR p-value	Bonferroni
scf_001.g633	5.01422	1.49384	2.81638	0.001499	0.007064	1	Thioesterase-like protein TwmA; AltName: Full=Wortmanamides biosynthesis cluster protein A
scf_001.g634	3.90722	0.329612	1.25668	0.447148	0.606871	1	hypothetical protein
scf_001.g635	77.4363	0.756613	1.68952	0.0455847	0.117069	1	WD repeat-containing protein pop2; AltName: Full=Proteolysis factor sud1
scf_001.g636	0.600362	2.46863	5.53518	1.026e-06	1.04e-05	0.01749	ABC multidrug transporter B [Aspergillus fumigatus Af293]
scf_001.g637	0.683335	8.31958	319.479	0.0002768	0.001612	1	Cytochrome P450 monooxygenase FGM1; AltName: Full=C64 cluster protein NRPS5
scf_001.g638	1.13525	0.163404	1.11993	0.682281	0.789366	1	Nonribosomal peptide synthetase dtxS1; AltName: Full=Destruxin synthase dtxS1
scf_001.g639	129.984	2.56917	5.93467	1.95e-07	2.242e-06	0.003324	Glycerol-3-phosphate dehydrogenase
scf_001.g640	124.633	5.87031	58.4979	0	0	0	Glycerol uptake/efflux facilitator protein
scf_001.g641	80.9972	4.25816	19.1353	9.992e-16	3.302e-14	1.704e-11	Glycerol kinase; AltName: Full=ATP:glycerol 3-phosphotransferase
scf_001.g642	31.8221	2.63892	6.22864	1.194e-09	1.896e-08	2.036e-05	Oleate-activated transcription factor 1
scf_001.g643	18.718	2.59469	6.04058	3.158e-08	4.057e-07	0.0005384	hypothetical protein
scf_001.g644	5.81831	2.12446	4.36041	9.236e-06	7.808e-05	0.157482	3-hydroxybutyryl-CoA dehydrogenase; AltName: Full=Beta-hydroxybutyryl-CoA dehydrogenase

## Sheet: Table S2 - PKS
Table S2-PKS. Selected polyketide synthase anchored (PKS) gene clusters upregulated in C. rosea strain ACM941 relative to 88-710. Anchor genes are shaded in yellow.
Gene ID	Max group mean	Log‚ÇÇ fold change	Fold change	P-value	FDR p-value	Bonferroni	Homology
scf_059.g212	0.007096	1.67328	3.18939	0.512022	0.653984	1
scf_059.g213	1.94487	6.12894	69.9833	2.209e-07	2.512e-06	0.003766
scf_059.g214	0.972644	9.11357	553.933	0.0001901	0.001169	1
scf_059.g215	0.595085	8.03691	262.634	0.001323	0.006312	1
scf_059.g216	7.33326	5.46009	44.02	2.01e-08	2.659e-07	0.0003428
scf_059.g217	0.273288	5.24565	37.94	0.0009803	0.004884	1
scf_059.g218	0.830072	7.45424	175.368	0.002472	0.0108652	1
scf_059.g219	0.780124	7.92076	242.319	4.586e-09	6.654e-08	7.819e-05	Highly reducing polyketide synthase alnA; AltName: Full=Asperlin biosynthesis cluster protein A
scf_059.g220	0.217026	-0.719169	-1.64623	0.397639	0.55897	1
scf_059.g221	6.43781	3.89264	14.8526	7.218e-11	1.342e-09	1.231e-06
Gene ID	Max group mean	Log‚ÇÇ fold change	Fold change	P-value	FDR p-value	Bonferroni
scf_023.g112	37.8053	6.65644	100.876	0	0	0
scf_023.g113	0.0817273	2.17061	4.50213	0.147721	0.28044	1
scf_023.g114	2.11369	-1.2409	-2.36347	0.005467	0.0212008	1
scf_023.g115	1.8354	8.20709	295.516	0.0003378	0.001928	1
scf_023.g116	2.00886	7.54442	186.68	0	0	0	Highly reducing polyketide synthase alt5; AltName: Full=Alternapyrone biosynthesis cluster protein 5
scf_023.g117	7.6451	4.72798	26.5011	0	0	0
scf_023.g118	50.3397	7.35457	163.661	0	0	0
scf_023.g119	0.36932	2.67213	6.37369	0.0001153	0.0007461	1
scf_023.g120	2.25345	-0.683858	-1.60643	0.0964164	0.205822	1
scf_023.g121	0.517207	-0.971258	-1.96055	0.0853478	0.188008	1
scf_023.g122	1.38908	3.22711	9.36388	0.003827	0.0157035	1
scf_023.g123	0.311238	2.74592	6.70818	0.004564	0.0182028	1
scf_023.g124	2.5306	0.698149	1.62242	0.173392	0.313769	1
scf_023.g125	0.253034	2.17912	4.52876	0.0144786	0.0471918	1
scf_023.g126	0.307668	3.68786	12.8872	0.0110042	0.0377206	1
Gene ID	Max group mean	Log‚ÇÇ fold change	Fold change	P-value	FDR p-value	Bonferroni
scf_064.g280	0.110431	2.10669	4.30702	0.188499	0.33367	1	hypothetical protein
scf_064.g281	0.100977	0.123022	1.08901	0.887891	0.933814	1	hypothetical protein
scf_064.g282	0.119772	1.07558	2.10757	0.239502	0.393097	1	UNC93-like protein C922.05c
scf_064.g283	3.27986	1.37287	2.58985	0.005757	0.0221018	1	Putative flavin-containing monoamine oxidase AofH
scf_064.g284	0	NaN	NaN	NaN	NaN	NaN	Probable mitochondrial chaperone BCS1-B
scf_064.g285	0.102549	2.36409	5.14827	0.0551533	0.13518	1	Oxidoreductase AN1596; AltName: Full=Pimaradiene biosynthesis cluster protein AN1596
scf_064.g286	0.634491	0.325886	1.25343	0.580693	0.711428	1	hypothetical protein
scf_064.g287	1.02389	0.55513	1.4693	0.259781	0.417186	1	Pyrimidine-specific ribonucleoside hydrolase RihB
scf_064.g288	0.708327	7.33035	160.937	2.22e-16	7.79e-15	3.786e-12	Lovastatin diketide synthase mokB; AltName: Full=Monacolin K biosynthesis protein B
scf_064.g289	5.05801	3.17184	9.01196	3.803e-09	5.58e-08	6.484e-05	Esterase FUS5; AltName: Full=Fusarin biosynthesis protein 5
scf_064.g290	7.85835	3.77656	13.7044	2.22e-16	7.79e-15	3.786e-12	Efflux pump ustT; AltName: Full=Ustilaginoidins biosynthesis cluster protein T
scf_064.g291	7.77754	5.58381	47.9617	0	0	0	hypothetical protein
scf_064.g292	12.2252	5.0883	34.0198	0	0	0	Cytochrome P450 monooxygenase FGSG_15680; AltName: Full=Gramillins biosynthetic cluster protein FGSG_15680
scf_064.g293	0.170409	5.80706	55.9884	0.0124503	0.04182	1	Gentisate 1,2-dioxygenase; Short=GDO [Streptomyces sp.]
scf_064.g294	0.0506153	4.04778	16.5388	0.113905	0.232111	1	Uncharacterized protein YisK [Bacillus subtilis subsp. subtilis str. 168]
scf_064.g295	0.108155	1.43256	2.69924	0.171288	0.31082	1	Hypothetical protein
scf_064.g296	0.006026	-1.7186	-3.29117	0.287087	0.446324	1	Vanillin dehydrogenase
scf_064.g297	0.003959	1.67292	3.18859	0.512127	0.653984	1	6-hydroxynicotinate 3-monooxygenase; Short=6-HNA monooxygenase
scf_064.g298	0.0131088	1.67328	3.18939	0.512022	0.653984	1	Uncharacterized oxidoreductase MexAM1_META1p0182
scf_064.g299	0.0603712	-5.71453	-52.5104	0.0307629	0.0865237	1	2-hydroxyacyl-CoA lyase 2; AltName: Full=IlvB-like protein
scf_064.g300	0.00865	-2.86489	-7.28481	0.291319	0.450438	1	FAD-linked oxidoreductase nodO; AltName: Full=Nodulisporic acid biosynthesis cluster protein O
scf_064.g301	0.0132549	2.99776	7.9876	0.211449	0.361424	1	FAD-dependent monooxygenase DEP4; AltName: Full=Depudecin biosynthesis cluster protein 1
scf_064.g302	0.006586	1.67323	3.18929	0.512036	0.653984	1	Uncharacterized transporter C1683.12
scf_064.g303	0	NaN	NaN	NaN	NaN	NaN	Ferulic acid decarboxylase 1; AltName: Full=Phenacrylate decarboxylase
scf_064.g304	0.0293785	2.99812	7.9896	0.208932	0.359528	1	Arylamine N-acetyltransferase 2; AltName: Full=Arylamide acetylase 2
Gene ID	Max group mean	Log‚ÇÇ fold change	Fold change	P-value	FDR p-value	Bonferroni
scf_091.g72	0.0189798	3.42971	10.7757	0.17171	0.311375	1
scf_091.g73	0.308867	0.0155089	1.01081	0.985533	0.991257	1
scf_091.g74	0.212755	1.25624	2.38872	0.124903	0.248108	1
scf_091.g75	1.48764	1.403	2.64451	0.004267	0.017195	1
scf_091.g76	33.8631	6.42328	85.8222	0	0	0
scf_091.g77	54.7736	8.50235	362.63	0	0	0
scf_091.g78	1.52159	3.78482	13.783	8.027e-14	2.135e-12	1.369e-09	Highly reducing polyketide synthase NEC1; AltName: Full=Nectriapyrone biosynthesis cluster protein 1
Gene ID	Max group mean	Log‚ÇÇ fold change	Fold change	P-value	FDR p-value	Bonferroni
scf_004.g151	4.60225	2.22693	4.68135	1.397e-06	1.379e-05	0.0238214
scf_004.g152	0.74457	0.590245	1.5055	0.378733	0.541138	1
scf_004.g153	0.0651358	3.66022	12.6426	0.0008358	0.004264	1	Highly reducing polyketide synthase ACRTS2; Short=HR-PKS ACRTS2; AltName: Full=ACR-toxin biosynthesis protein S2
scf_004.g154	1.10548	4.54824	23.3969	1.323e-07	1.566e-06	0.002256
scf_004.g155	2.75637	7.79241	221.691	1.248e-07	1.48e-06	0.002127
scf_004.g156	3.21005	6.48595	89.6326	3.562e-11	6.87e-10	6.074e-07
scf_004.g157	5.44745	5.58622	48.0419	1.346e-10	2.412e-09	2.294e-06
scf_004.g158	0.04237	1.17331	2.25529	0.239985	0.393663	1
Gene ID	Max group mean	Log‚ÇÇ fold change	Fold change	P-value	FDR p-value	Bonferroni
scf_041.g171	0.098009	3.24837	9.50294	0.002554	0.0111422	1	Putative aldehyde dehydrogenase FUS7; AltName: Full=Fusarin biosynthesis protein 7
scf_041.g172	0.18005	1.81693	3.5233	0.0317571	0.0885368	1	Alcohol dehydrogenase 2; AltName: Full=Alcohol dehydrogenase II; Short=ADH II
scf_042.g173	0.362602	-9.4713	-709.816	0.0002582	0.001522	1	hypothetical protein G7Z17_g4331
scf_042.g174	0.649018	7.18405	145.417	0.002121	0.009515	1	Reducing polyketide synthase hmp8; Short=R-PKS hmp8
scf_042.g175	0.148928	6.78579	110.339	0.004211	0.017027	1	Alpha-L-fucosidase 2; AltName: Full=Alpha-1,2-fucosidase 2
scf_042.g176	0	NaN	NaN	NaN	NaN	NaN	FAD-containing monooxygenase EthA; AltName: Full=Baeyer-Villiger monooxygenase; Short=BVMO; AltName: Full=Prodrug activator EtaA
scf_042.g177	0.116176	3.53844	11.6192	0.0143336	0.0468445	1	FAD-containing monooxygenase EthA; AltName: Full=Baeyer-Villiger monooxygenase; Short=BVMO; AltName: Full=Prodrug activator EtaA
scf_042.g178	0.748594	7.3218	159.986	0.001761	0.008114	1	Branchpoint-bridging protein
scf_042.g179	1.52282	-0.353125	-1.27732	0.505625	0.653984	1	Unknown
scf_042.g180	1.34465	1.15728	2.23037	0.0796253	0.178305	1	Dioxygenase himG; AltName: Full=Himeic acid A biosynthesis cluster protein G
scf_042.g181	0	NaN	NaN	NaN	NaN	NaN	Scytalone dehydratase-like protein Arp1
scf_042.g182	0.272452	2.44663	5.45141	0.0002609	0.001536	1	Uknown
