# Supplementary material for: Clonostachys rosea ‘omics profiling: identification of putative metabolite-gene associations mediating its in vitro antagonism against Fusarium graminearum
Source: BMC Genomics. 2023 Jun 26;24:352. doi: 10.1186/s12864-023-09463-6 (PMC10291803; doi:10.1186/s12864-023-09463-6)
Supplement: Supplementary file 4 — Additional file 4: table S3. Differentially accumulated metabolites by C. rosea strain ACM941 and 88–710 after 14- and 21 days fermentation relative to day-7 samples. Metabolites detected only in ACM941 were shaded with green or yellow, while those detected only in 88–710 were shaded with blue. [file 12864_2023_9463_MOESM4_ESM.xlsx]

## Sheet: Table S3-Day14
Table S3-Day14. Differentially accumulated metabolites by C. rosea strain ACM941 and 88-710 after 14 days fermentation relative to day-7 samples. Metabolites detected only in ACM941 were shaded with green or yellow, while those detected only in 88-710 were shaded with blue.
	Day14_ACM941-1	Day14_ACM941-2	Day14_ACM941-3	Day14_88-710-1	Day14_88-710-2	Day14_88-710-3
364.12789/5.881	0.895	0	0.868	0.957		2.072
386.21486/3.834	0	0	0
424.20602/6.902	0.891	0.991	1.069	0.87	0.912	0.934
466.27754/6.802	0	0	0
498.36522/6.235	0	0	0
540.3254/3.833	830.819	852.843	852.843
560.40588/5.104	0	0	0
590.41635/4.922	0	0	0
618.53545/5.728	0	0	0
636.38241/6.51	0	0	0
644.55094/3.564	0	0	0	1016.11	803.998	1090.38
650.39808/6.8	3409.59	2407.53	2407.53
650.39806/6.447	0	0	0
679.42451/3.833	0	0	0
721.43437/6.193	0	0	0
721.43419/3.72	0	0	0
721.43496/3.832	3725.65	3533.18	1200.06	1557.03	1657.48	1225.61
721.43499/6.481	3091.74	2387.94	2387.94	1355.37	2036.69	1674.57
721.43503/6.799	11999.6	8164.99	8164.99	2232.04		1780.72
730.56978/5.723	0	0	0
735.45059/6.806	4476.33	2917.2	2917.2
735.45064/6.468	0	0	0
770.47916/4.923	0	0	0
780.47199/6.888	0	0	0
780.47199/7.107	0	0	0
792.60617/3.564	0	0	0
796.46661/3.732	1598.18	755.302	755.302	1031.34		1202.79
796.46675/3.833	9360.82	5208.51	3149.07	3736.49	1078.9	2134.16
796.46642/3.991	0	0	0
796.4668/6.185	0	0	0		1320.54	1643.72
796.46702/6.479	9116.24	9554.89	9554.89	2838.51	5064.32	2142.93
796.46703/6.799	7874.17	4122.39	4122.39	1575.08	1021.75	1029.78
798.47157/4.918	0	0	0
798.47167/5.107	0	0	0
806.48769/6.184	2734.9	2978.62	2978.62	1769.21	2271.06	2045.5
809.49824/3.833	4605.27	2781.38	2053.97	2169.76	852.395	2246.31
810.48212/6.678	0	0	0
810.48214/6.829	2452.59	1422.95	1422.95	3978.67	4981.12	1464.07
810.48308/3.82	0	0	0
814.43625/5.104	0	0	0
818.4486/6.49	0	0	0
819.47602/6.502	0	0	0
819.97774/6.504	0	0	0
820.50261/6.366	0	0	0
820.50296/6.159	0	0	0
820.50334/6.471	6962.27	7676.42	7676.42
828.48215/4.922	0	0	0
832.51987/6.8	8115.81	2355.21	2355.21
833.52296/6.799	0	0	0
834.51831/6.485	0	0	0		1492.99	1070.38
834.46935/6.795	10339.7	4888.14	4888.14			3216.29
834.5188/6.8	6879.13	2989.16	2989.16	1456.25	837.735	974.407
834.9678/6.8	9776.55	4264.75	4264.75
834.99644/6.799	2121.21	1935.66	1935.66
835.52135/6.801	0	5748.16	5748.16
840.48202/5.706	0	0	0
841.94873/6.799	0	0	0
844.44692/4.923	0	0	0
848.53464/7.143	0	0	0
848.53465/7.263	1996.79	1710.28	1710.28
856.44638/5.699	0	0	0
870.49221/5.498	0	0	0
886.45711/5.499	0	0	0
895.5351/6.8	0	0	0
905.55545/6.799	2049.56	1393.18	1393.18
980.58774/6.799	0	0
1089.67646/6.8	0	0
1120.68191/3.832	1985.04	1821.08	1821.08
1131.68761/3.833	0	0
1192.70295/3.736	947.109	989.464	989.464
1205.73447/3.731	4608.88	3760.54	3760.54	2893.6	1035.67	2389.36
1206.71853/3.834	2865.78	3765.6	3765.6	1681.83		789.955
1219.7503/3.833	8048.34	8483.07	8483.07	3386.42	691.624	2468.97
1233.76522/3.988	2000.07	2723.91	2723.91
1244.77068/6.8	3498.9	2898.37	2898.37
1475.89268/3.835	0	0
1541.93832/6.506	2989.28	3425.19	3425.19
1544.94935/3.832	1669.31	1484.99	1484.99
1555.954/6.799	6398.7	6124.49	6124.49	2262.34	2374.05	2118.67
1569.96904/6.83	0	0
1577.93596/6.8	2733.01	2149.32	2149.32
1615.98548/3.732	2151.55	2920.29	2920.29	1507.19		1415.2
1616.97039/6.509	6722	5302.99	5302.99			2913.14
1616.98862/3.729	0	0		860.611		798.229
1618.99533/3.726	1097.52	0		690.808		811.41
1630.0017/3.833	5271.62	1631.84	1717.52	2530.05		1794.09
1630.98609/6.488	0	0
1630.98617/6.798	8407.85	7571.38	7571.38	2828.6	2723.86	1984.82
1645.00118/6.818	0	0
1647.02712/3.991	0	0
1648.01194/6.8	2074.85	0
1652.9674/6.798	7496.78	5448.85	5448.85
1654.91596/6.503	2863.98	3096.9	3096.9
1665.03757/6.803	15032.3	0
1672.88936/6.502	0	0
1673.8895/6.507	0	0
1684.90173/6.803	15553.4	8222.17	8222.17
1685.9065/6.798	0	0
1686.90482/6.802	0	8010.18
1687.90458/6.804	0	0		2086.88	1589.77	1483.42
1761.06005/3.044	0	0
1786.08933/3.451	0	0		1698.71	1764.11	1744.65
1786.09104/3.492	0	0		1551.64	1416.77
1786.09214/3.601	0	0		806.419
1787.09299/3.506	0	0				400.841
1800.10495/3.495	0	0		1166.25
1800.1063/3.622	0	0		884.62
1800.10752/3.778	0	0
1842.11701/3.833	2624.12	2765.33	2765.33	1508.39
1844.12339/3.836	0	0
1913.15409/3.603	1292.19	717.166	717.166
1914.15694/3.641	0	470.442	470.442
1925.19064/3.979	1026.67	1393.7	1393.7
1926.19223/3.974	0	1290.25
1927.17059/3.733	8517.7	10386.7	10386.7	5780.58	331.175	1121.85
1927.19638/3.977	0	584.141
1928.17223/3.735	7702.77	8004.48	8004.48	2308.8	2511.81	3006.22
1929.17563/3.739	4648.87	0		2665.75
1930.17844/3.721	1716.61	0
1941.18725/3.833	4021.75	17621.1	17621.1	9377.6	861.691	6023.05
1942.18857/3.833	3543.01	15664.7	15664.7	2570.87	473.874	2008.6
1943.1903/3.833	4590.66	15989.5	15989.5	3549.14	470.52	6553.08
1946.1983/3.833	761.683	754.744	754.744
1955.20077/3.989	2754.3	2621.02	2621.02	1170.93		421.896
1955.19944/3.854	0	0
1956.20237/3.852	0	0	630.235
1956.20397/3.989	2377.78	2367.89	1195.45	864.326		858.347
1957.20621/3.99	1972.68	1181.99	1181.99
1957.20584/3.851	0	0
1986.20725/3.828	0	0
1987.2118/3.828	0	655.929	655.929
1988.18453/3.58	1047.75	1034.02	1034.02	748.272
1988.18585/3.637	586.504	0
1989.18711/3.565	603.891	639.694	639.694
1989.1896/3.642	1344.63	972.509	972.509	567.699
2000.22296/3.98	1745.55	2332.15	1252.11			737.779
2001.22596/3.986	0	2537.76	1198.37			538.313
2002.2037/3.734	14051.3	6375.7	667.636	9101.09	896.581	2026.27
2002.22702/3.975	877.007	0
2003.20492/3.731	7370.88	5992.21	1679.99	8524.85	825.496	3028.77
2004.20725/3.737	0	0
2016.21966/3.834	24433.5	29839.4	29839.4	9606.45	950.057	4086.67
2017.21995/3.834	7773.44	15842.6	15842.6	6775.34	524.807	3379.25
2018.22042/3.834	13858.1	0			1377.17	4198.01
2021.23112/3.833	1194.96	1374.23	1374.23	739.933
2024.18172/3.734	1043.98	1077.14	1077.14	728.53
2025.18674/3.734	985.547	0
2030.23326/3.99	0	0
2030.2322/3.833	0	2886.5	2886.5	1568.75
2030.23337/4.11	0	0
2031.23525/3.834	2327.99	2711.28	1103.15	1246.29		801.525
2031.2353/3.99	4278.58	3953.69	3953.69	2001.37		419.448
2030.23158/4.023	4318.96	2946.19	2277.78	2020.36		1627.12
2032.23722/3.834	3279.27	2430.21	521.118	1218.93		412.827
2032.23886/3.997	1539.17	2123.65	1211.56	1196.34		1033.63
2038.19919/3.834	3487.16	1906.78	1209.26	1595.58		1540.19
2039.20041/3.832	0	0
2040.14589/3.735	0	0
2040.17391/3.833	1821.72	2171.91	2171.91			898.442
2041.14967/3.735	520.743	0
2041.17788/3.831	0	0
2045.24741/3.99	0	0
2054.16306/3.833	1803.43	1577.17	1577.17	714.718		672.321
2055.16402/3.838	1455.66	1454.86	1454.86	911.687		594.824
2056.16929/3.834	852.939	0
2061.27226/3.833	0	0
2062.27767/3.834	0	0
2069.1288/3.834	1317.61	1305.89	1305.89
2070.13161/3.834	1316.67	1148.75	1148.75
2071.13548/3.835	1211.74	1074.71	1074.71
2026.18735/3.721	576.518	0	0

## Sheet: Table S3-Day21
Table S3-Day21. Differentially accumulated metabolites by C. rosea strain ACM941 and 88-710 after 21 days fermentation relative to day-7 samples. Metabolites detected only in ACM941 were shaded with green or yellow, while those detected only in 88-710 were shaded with blue.
Day21_ACM941-1	Day21_ACM941-2	Day21_ACM941-3	Day21_88-710-1	Day21_88-710-2	Day21_88-710-3
0.843			0.345
644.459	0.868	0.956
0.937			0.859	0.888	1.025
1459.99
2580.5
1528.57	1030.64	800.663
1269.88	2666.17
1780.5
1348.39
1199.96
			1346.23	1449.33	1142.93
6124.73	4126.64			1749.32	1716.35
				1063.86
784.444	639.636
	816.976			1672.82
656.342
4624.57	3933.94	3202.64	2012.17	788.842
5463.52	3275.71		2186.71	5499.8	3689.84
21438.9	14848.4	1815.31	3915.35	5954.99	3288.93
1493.28
7037.56	4973.98			2025.52	1969.49
2380.58	1954.88			2161.57	1653.25
1501.5
2165.66	1597.16
1822.23
			995.747	1146.77
2387.65	2254.45	1372.17	1299.82
11824.4	4755.39	7369.97	4830.2	2076.61	1003.45
		497.721	1818.51	3520.95	2444.02
7017.88	13725.5	856.394	2459.69	2808.24	2005.15
14550.6	6854.15	1097.32	4340.8	7452.11	3779.43
1286.28
5024.01
4260.31	4103.09		2942.26	5503.82	3466.98
3135.62	3797.12	2326.65	1636.61	1270.2	923.512
1356.96
4770.31	2686.21
717.01	933.172
1694.23
2124.38	1529.66
2008.23	2221.95			1485.93
1091.72
	534.058
				2048.25	1242.4
12397.8	8995.28	541.564	3864.07	14440.5	2742.62
5037.2
29093	10942.2
3313.62	2171.91
	2352.74		1284.42	4947.07	3779.42
18369.8	13330.2	2613.02	3453.41		5415.93
13278.7	5065.86	1109.05	2465.67	2436.53	1891.82
18671.1	7034.21	2902.5	1345.05	5808.15	5656.39
2899.35	3014.87
2885.67
25956.3
1672.76
3787.44	1989.45
6417.12	2878.74
385.235
2592.13
1469.58
2033.4	1385
3470.08	2503.81
1944.6
2220.37	1672.03
2464.74	1740.73	1380.27	1258.37
1216.77	783.902
1280.4	1375.79
3138.63	2924.51	3324.83	3394.71	1625.87	1240.3
5327.77	5574.07	1519.68	2051.69	684.303
12555.6	10213.3	6034.01	5108.3	1228.18	847.633
3156.19	3047	2790.88	1340.98
7604.74	5706.87			2124.18	2232.83
1188.65	1271.8
4594.78	4350.21			4162.19	3083.84
2389.3	1776.32	1463.18
13254.4	10849	2914.18	2757.21	5550.93	6109.5
2551.55
4809.19	3567.34
2165.55	2111.93	2199.72	1630.06
10068.5	9076.66		3206.41	6383.78	4426.88
			1063.47
6943.01	2675.99	2034.5	2973.07	2051.92	981.742
				4288.39
17117.2	9568.18	2067.6	4822.71	8043.14	3917.47
10672	5165.4
946.606	865.342	915.362
	2649.54
12864.5	9079.61		2515.88	3890.35	3883.91
4556.68	3424.46			4024.12	3146.06
6035.99	4933.8			4191.17
	3822.71			2954.57
	13490.3
1792.78
			4841.67	5169.24	7284.03
		1458.89
1239.67	1715.57
707.265			2123.68	1526.39	1409.57
			2351.02	2252.75
			2249.37	1528.86
773.907			1514.29	1427.63
1538.17			1426.85	1259.15
229.233			1286.09	1427.63
3948.15	3299.47	2291.18	1713.67
	804.459
787.564	1013.48
1726.79	1899.35	1872.33
1879.75	2028.09	1662.49
10591.7	8786.14	1442.01	6399.6	1133.78	608.51
	1082.56
8928.34	11121.7	1961.22	2961.3	3574.94	495.394
3059.72
24830.6	22060.4	7667.41	18754.5	1952.78	830.823
4639.67	19882	14376.9	1830.48	1917.57	2442.99
12363	22426.3	14968.5	7934.57	4208.77	791.188
1238.71	1208.38
3897.26	3647.87	2750.79	1363.64
		1489.89
		1652.1	1068.44
2489.72	3240.05	3546.55	982.362	576.582
2715.55	2033.47	1510.14
		1160.69
766.023	690.137	691.908
841.556	777.045	624.759
	1130.24		589.908
1283.36	1318.14	699.083
826.23	991.314		562.964
1187.3	964.187	579.618	376.397
3091.64	3205.01	2448.36	694.303
2503.88	3289.07	1832.77
10123.8	5468.19	2403.27
2061.91			10807.4	1714.51	530.066
9754.01	5648.34	3604.68	10274.9	1338.04	1660.6
9177.7
40338.7	35801.3	9585.1	15505.2	2678.42	854.316
9913.79	31121.5	11085.7	1810.52	1640.4	1004.97
23429.9	1865.33		591.207
1848.06	1925.16	1544.08	870.908
1156.78	1471.73	774.135	714.625
			618.968
5605.49	4320.99	2067.32	2517.52
5033.18	5024.76		2324.5
	556.436	505.307		565.984	528.068
4292.52	4096.34	1462.1	1568.59	269.817	526.108
5963.02	5656.46	5179.28	2343.41
				369.799	250.427
3206.34	2977.59	1668.82	1888.03	569.899	263.676
3442.93	3630.34	3739.91	1440.6		746.479
6080.55	2352.63	1366.91	1967.93	507.177
4278.79
590.071	607.474
1702.1	3257.94
528.182	632.617
1161.26	1420.31
667.329
2615.2	2068.69	1374.48	1076.15
2221.79	2055.1	1057.52	1054.22
1648.99	1180.51	796.875	585.16
1421.02	1244.43
1412.78	716.277
1360.41	1397.41	1382.65
1310.18	1251.24	1222.71	937.278
1231.15	1148.85
