# Supplementary material for: Clonostachys rosea ‘omics profiling: identification of putative metabolite-gene associations mediating its in vitro antagonism against Fusarium graminearum
Source: BMC Genomics. 2023 Jun 26;24:352. doi: 10.1186/s12864-023-09463-6 (PMC10291803; doi:10.1186/s12864-023-09463-6)
Supplement: Supplementary file 5 — Additional file 5: table S4. List of qPCR primers used in this study. [file 12864_2023_9463_MOESM5_ESM.xlsx]

## Sheet: Table S4
Table S4. List of qPCR primers used in this study.
Primer name	Seqeunce
271.g103-F	CTTACGACCCAACAATCTACG
271.g103-R	AAACCGAAGAAACCCTTAGTC
291.g163-F	CTGGGCGACTTAATAGAGAAG
291.g163-R	GTTGGTTTCCTTGTCATTGTT
c_3.g97-F	GTTACTCGCAGTGTGACATTA
c_3.g97-R	GCACGCTTTGTACCTCATAG
c_291.g117-F	GGAAAGACGTTTCAGGAGTG
c_291.g117-R	CCGTTGGATCTTGAATTCTCT
298.g180-F	CGTAAGCGAATTGCTACTGA
298.g180-R	CCCTGTTGGAGGTTGATTAC
027.g180-F	GCCTAAGACCTCAAACACTC
027.g180-R	GCTTCTTGTCCTTTGTGAGA
050.g111-F	GGACTCGAGATCTACATCGAC
050.g111-R	CTTGTTTGTATGGCAACACC
014.g324-F	CTCGAGAGCCAACATTCTTC
014.g324-R	TGTGGTACGTCGATTGTTTC
003.g301-F	CTTTCCTCCTAAACGAAGTCC
003.g301-R	GAGTGGAACACAGACAACAA
289.g159-F	GATCTTCACAAGATGTGGGA
289.g159-R	TTGGAGATAATGGCTAAAGCA
092.g104-F	CACATACCAAGACCTCCAAG
092.g104-R	CTGAGCCCAGTACTTCAAAT
092.g101-F	GCAGGTTGTTTCTTCTACCA
092.g101-R	CTGACCTTGGGCTCAATAAA
068.g206-F	AGCAAACACAGACACCTATG
068.g206-R	GACGTCCTCTTTGATGTCAC
049.g267-F	GTGGAAACATGGAGAGAGAAG
049.g267-R	TCCTTTGTGAGCTTATCGTATG
015.g172-F	TTTGGGTTCAGTTGAGAAGAG
015.g172-R	TCAATACCAGCATCAACAAGA
027.g161-F	GCCAGCTCCAAGTATCTAAAC
027.g161-R	CTCGATTTGCTTGTGGTAGT
032.g327-F	GAGGTCTTGAATGACTGCTG
032.g327-R	GTCGTAGTCTGAGCCATAGA
001.g913-F	CGCTGCACTAGAGAAGAATG
001.g913-R	TCACCGATAGTTTGCTTTGT
097.g246-F	GTCATACACCATCGAGATCAAG
097.g246-R	ATGAACCCGTAGTAGCTGTT
